# Supplementary material for: Associations of the Food Insecurity Experience Scale with Socioeconomic and Psychological Factors in Japan
Source: Nutrients. 2025 Nov 12;17(22):3536. doi: 10.3390/nu17223536 (PMC12655415; doi:10.3390/nu17223536)
Supplement: Supplementary file 1 [file nutrients-17-03536-s001.zip]

Archive with 1 entries (1 files):
- nutrients-3952986-supplementary.pdf
